# Supplementary material for: Lipid Biomimetic Models as Simple Yet Complex Tools to Predict Skin Permeation and Drug–Membrane Biophysical Interactions
Source: Pharmaceutics. 2024 Jun 14;16(6):807. doi: 10.3390/pharmaceutics16060807 (PMC11207520; doi:10.3390/pharmaceutics16060807)
Supplement: Supplementary file 1 [file pharmaceutics-16-00807-s001.zip]

Archive with 1 entries (1 files):
- pharmaceutics-3028879-supplementary.pdf
